# Supplementary material for: Acquired genetic alterations in tumor cells dictate the development of high-risk neuroblastoma and clinical outcomes
Source: BMC Cancer. 2015 Jul 10;15:514. doi: 10.1186/s12885-015-1463-y (PMC4496850; doi:10.1186/s12885-015-1463-y)
Supplement: Additional file 2: — Video-2. Representative reconstructed video from time-lapsed photomicrographs of high-content imaging of aggressive MSDACs. Cells were stained with DiI and imaged in real-time every 20 min for 18 h with Operetta. MSDACs showed aggregation and tumorosphere formation. [file 12885_2015_1463_MOESM2_ESM.zip]

Archive with 1 entries (1 files):
- 12885_2015_1463_MOESM2_ESM.wmv
