# Supplementary material for: Acquired genetic alterations in tumor cells dictate the development of high-risk neuroblastoma and clinical outcomes
Source: BMC Cancer. 2015 Jul 10;15:514. doi: 10.1186/s12885-015-1463-y (PMC4496850; doi:10.1186/s12885-015-1463-y)
Supplement: Additional file 5: Table S1. — Comprehensive encompassing overview of array CGH identified molecules including the information on their symbol, name, subcellular location, protein functions, binding, regulating, regulated by, targeted by miRNA, role in cell, molecular Function, biological Process, cellular component, disease and, role in tumor progression and Metastasis. [file 12885_2015_1463_MOESM5_ESM.xlsx]

## Sheet: Sheet1
Gene	Entrez Gene Name	Role in Tumor progression and Metastasis	Protein Functions	Subcellular Location	Targeted by miRNA	Regulates	Regulated by	Binds	Role in Cell	Disease	Molecular Function	Biological Process	Cellular component
A4GALT	alpha 1,4-galactosyltransferase	Not Known	enzyme, galactosyltransferase, lactosylceramide 4-alpha-galactosyltransferase, toxin binding	cell surface, cellular membrane, Cytoplasm, detergent-insoluble membrane fraction, Golgi Apparatus, Golgi membrane, granules, trans Golgi network, vesicles	miR-1207-5p, miR-1538, miR-1913, miR-1976, miR-204-3p, miR-2861, miR-3141, miR-3150a-3p, miR-3173-5p, miR-339-5p GGGGUGC), miR-361-3p (miRNAs w/seed CCCCCAG), miR-3667-3p (miRNAs w/seed CCUUCCU), miR-3914 (miRNAs w/seed AGGAACC), miR-3940-3p (miRNAs w/seed AGCCCGG), miR-4268 (miRNAs w/seed GCUCCUC), miR-4279 (miRNAs w/seed UCUCCUC), miR-4286 (miRNAs w/seed CCCCACU), miR-4290 (miRNAs w/seed GCCCUC…	Ca2+, globotetraosylceramide, Forssman glycolipid, globotriaosylceramide, ganglioside GM1, cyclic AMP, B4GALT6, IRF1, TNF, IL6, NOS2, ST3GAL5, Stxb shiga protein, ceramide, PRKACA	CD40LG, CD40, TIMP1, TNF, IL1B, curcumin, Interferon Alpha, GRINA	YES1, DLG4, B4GALT6, GRINA, Stx1, CD19	turnover in, binding in, apoptosis, organization, invasiveness, expression in, cell death	melanoma, melanoma cancer, congenital cortical hyperostosis, infection by HIV-1	galactosyltransferase activity; lactosylceramide 4-alpha-galactosyltransferase activity; toxin binding; transferase activity; transferase activity, transferring glycosyl groups	globoside biosynthetic process; glycosphingolipid biosynthetic process; lipid metabolic process; plasma membrane organization; protein glycosylation	extracellular vesicular exosome; Golgi apparatus; Golgi membrane; integral to Golgi membrane; integral to membrane; membrane
ADAM5	ADAM metallopeptidase domain 5 (pseudogene)	Amplified in Oral Cell Carcinoma1	-	-	-	-	-	-	-	-	metalloendopeptidase activity; zinc ion binding	proteolysis	-
APOBEC3B	apolipoprotein B mRNA editing enzyme, catalytic polypeptide-like 3B	Tumor Recurrence, metastasis and Therapy resistance2-6	deoxycytidine deaminase, enzyme, protein binding	Cytoplasm, Nucleus	miR-138-5p (miRNAs w/seed GCUGGUG), miR-147-5p, miR-1964-5p (miRNAs w/seed CACUUGG), miR-374c-5p (and other miRNAs w/seed UAAUACA), miR-4297 (and other miRNAs w/seed GCCUUCC), miR-4314 (and other miRNAs w/seed UCUGGGA), miR-4522 (and other miRNAs w/seed GACUCUG), miR-465d-3p (and other miRNAs w/seed GAUCAGG), miR-4677-3p (miRNAs w/seed CUGUGAG), miR-4714-5p (and other miRNAs w/seed ACUCUGA), miR-…	thymidine, cytosine, H2AFX, thymidine kinase, uracil, TP53	lipopolysaccharide, NUPR1, rottlerin, IRF3, resatorvid, polymyxin B, Interferon Alpha, Ifnar, TLR4, TICAM1, TNF, LDL, PD98059, SP600125, CD24	UBC, EED, HNRNPA2B1, TFCP2, ATG3, ATG5, GABARAP, ATG16L1, LACRT, ATG7, MAP1LC3C, SF3A1, Nucleocapsid, NFYB	cell death, fragmentation in, accumulation in, differentiation, cytosine to uracil editing in, mutation in	head and neck cancer, non small cell lung adenocarcinoma, lung adenocarcinoma, lung squamous cell carcinoma, squamous cell lung cancer, cervical cancer, bladder cancer, preeclampsia, infection by Murine leukemia virus, endometriosis, breast cancer	2,5-diamino-6-ribitylamino-4(3H)-pyrimidinone 5'-phosphate deaminase activity; catalytic activity; deoxycytidine deaminase activity; GTP cyclohydrolase activity; hydrolase activity; hydrolase activity, acting on carbon-nitrogen (but not peptide) bonds, in cyclic amidines; metal ion binding; N-cyclopropylammelide alkylamino hydrolase activity; N-cyclopropylammeline deaminase activity; N-cyclopropy…	defense response to virus; hemopoietic progenitor cell differentiation; immune system process; innate immune response; metabolic process; negative regulation of transposition; negative regulation of viral genome replication	cytoplasm; nucleus
CD1C	CD1c molecule	Migration and metastasis7, 8	endogenous lipid antigen binding, exogenous lipid antigen binding, immunoglobulin domain, YXX-Phi motif	cell surface, cellular membrane, cytoplasmic vesicles, early endosomes, Endoplasmic Reticulum, endosomes, Golgi Apparatus, late endosomes, lysosome, Plasma Membrane	miR-124-3p (and other miRNAs w/seed AAGGCAC), miR-1270 (and other miRNAs w/seed UGGAGAU), miR-1275 (and other miRNAs w/seed UGGGGGA), miR-1306-3p (miRNAs w/seed CGUUGGC), miR-1343-3p (and other miRNAs w/seed UCCUGGG), miR-17-2-3p (and other miRNAs w/seed CUGCACU), miR-181b-1-3p (and other miRNAs w/seed UCACUGA), miR-190a-5p (and other miRNAs w/seed GAUAUGU), miR-199a-3p (and other miRNAs w/seed C…	lipid, glycolipid	IL4, CSF2, B lymphocytes, IL13, azathioprine, TNF, GM-CSF, dexamethasone, OP9 cells, Am 580, CD40LG, HOXA10, TLR2, tretinoin, peripheral blood monocytes	adaptor protein-2, Adaptor Protein 2, 18:0/18:1 phosphatidylinositol, 16:0/16:1 phosphatidylcholine, palmitoylsphingomyelin, 18:1/22:0 phosphatidylcholine, 18:1/20:1 phosphatidylcholine, 18:1/18:2 phosphatidylcholine, 18:0/20:4 phosphatidylinositol, 18:0/20:3 phosphatidylinositol, 18:0/20:2 phosphatidylinositol, 1,2-oleoylphosphatidylcholine, L-alpha-palmitoyloleolyl-phosphatidylcholine, MHPD1, y…	stimulation, antigen presentation in, presentation in, activation	melanoma cancer, melanoma	beta-2-microglobulin binding; endogenous lipid antigen binding; exogenous lipid antigen binding; glycolipid binding; lipopeptide binding	antigen processing and presentation, exogenous lipid antigen via MHC class Ib; T cell activation involved in immune response	endosome membrane; integral to plasma membrane; plasma membrane
CFHR3	complement factor H-related 3	Loss mediates Therapy Resistance9	-	Extracellular Space, plasma, vesicles	miR-1244 (miRNAs w/seed AGUAGUU), miR-1284 (and other miRNAs w/seed CUAUACA), miR-2355-5p (miRNAs w/seed UCCCCAG), miR-3161 (miRNAs w/seed UGAUAAG), miR-3190-3p (and other miRNAs w/seed GUGGAAG), miR-3942-5p (and other miRNAs w/seed AGCAAUA), miR-433-3p (miRNAs w/seed UCAUGAU), miR-4520-2-3p (miRNAs w/seed UUGGACA), miR-4684-3p (miRNAs w/seed GUUGCAA), miR-4697-3p (miRNAs w/seed GUCAGUG), miR-475…	-	-	C3, PRDX4, heparin	-	melanoma cancer, melanoma, epithelial cancer, tumor, factor H-associated hemolytic uremic syndrome, age-related macular degeneration type 1, carcinoma, adenocarcinoma, hepatocellular carcinoma, lepromatous leprosy, tumorigenesis, liver cancer	-	-	blood microparticle; extracellular space; extracellular vesicular exosome
CSMD3	CUB and Sushi multiple domains 3	Metastasis and tumor progression 10, 11	Enzyme	Cellular membrane	miR-1193, miR-1202, miR-1203-3p, miR-1225-3p, miR-1262, miR-1268a, miR-1273h-5p, miR-1275, miR-1322, miR-134-3p, miR-137-3p, miR-140-5p, miR-145-5p, miR-149-3p, miR-154-3p, miR-1911-3p, miR-192-5p, miR-2114-5p, miR-216a-5p, miR-216b-5p, miR-218-5p, miR-297a-5p, miR-298, miR-299a-5p, miR-3084-5p, miR-3090-3p, miR-3130-5p, miR-3149, miR-3156-5p, miR-3182, miR-3185, miR-3194-5p, miR-340-5p, miR-3473…	-	-	UBC	proliferation	Epithelial Cancer, Melanoma, Adenocarcinoma, small-cell carcinoma, squamus-cell carcinoma, carcinoma, Astrocytoma, gliomatosis, endometrioid carcinoma, hypotocellular carcinoma, renal clear-cell adenocarcinoma	-	-	integral to membrane, membrane, plasma membrane
EP300	E1A binding protein p300	Cancer Cell growth invasion, migration and invasion12-19	acetyltransferase, Ada2 homology domain, adenovirus E1A binding domain, androgen receptor binding, antigen binding, beta-catenin binding, cell cycle regulatory domain, central domain, CH1 domain, CH2 domain, CH2 domain (from immunoglobulin), CH3 domain, chromatin binding, c-Jun binding domain, CR2 domain, CREB binding domain, cysteine-histidine rich domain, DNA binding, glutamine-rich domain, his…	centromeres, chromatin, Cytoplasm, granules, nuclear bodies, nuclear foci, nuclear fraction, nuclear rim, nuclear speckles, nucleoplasm, Nucleus, pericentric heterochromatin	miR-1236-3p (miRNAs w/seed CUCUUCC), miR-1245a (and other miRNAs w/seed AGUGAUC), miR-1264 (and other miRNAs w/seed AAGUCUU), miR-1284 (and other miRNAs w/seed CUAUACA), miR-129-5p (miRNAs w/seed UUUUUGC), miR-132-3p (and other miRNAs w/seed AACAGUC), miR-138-5p (miRNAs w/seed GCUGGUG), miR-150-5p (and other miRNAs w/seed CUCCCAA), miR-186-5p (miRNAs w/seed AAAGAAU), miR-1913 (and other miRNAs w/…	TP53, synthetic promoter, reporter gene, CDKN1A, Histone h3, Histone h4, luciferase reporter gene, MDM2, DNA promoter, RELA, Histone, EP300, DNA endogenous promoter, AR, TP73	TP53, beta-estradiol, IL1B, EP300, IFNG, IRF3, trichostatin A, phorbol myristate acetate, TNF, TGFB1, PPARG, TGFB2, Tax, A238l, D-glucose	TP53, HIF1A, RELA, HIST1H3A, HIST1H4A, SMAD3, EP300, ESR1, E1a, SP1, CREBBP, KAT2B, JUN, PPARG, STAT1	acetylation in, apoptosis, expression in, cell death, growth, transactivation in, G1 phase, activation in, S phase, proliferation	epithelial cancer, adenocarcinoma, melanoma cancer, cardiac hypertrophy, carcinoma, follicular non-Hodgkin's disease, follicular B-cell lymphoma, rubinstein-taybi syndrome type 2, melanoma, growth failure, microphthalmia, exencephaly, pericardial effusion, epithelial neoplasia, tumorigenesis, myelodysplastic syndrome, cancer, heart failure, hypertrophy, urogenital cancer, prostatic neoplasia, abd…	acetyltransferase activity; activating transcription factor binding; androgen receptor binding; antigen binding; beta-catenin binding; bHLH transcription factor binding; chromatin binding; chromatin DNA binding; core promoter binding; core promoter proximal region DNA binding; DNA binding; glucocorticoid receptor binding; histone acetyltransferase activity; lysine N-acetyltransferase activity; me…	apoptotic process; cartilage development; cell cycle; cell differentiation; cellular response to antibiotic; cellular response to cAMP; cellular response to dexamethasone stimulus; cellular response to drug; cellular response to glucose stimulus; cellular response to heat; cellular response to hydrogen peroxide; cellular response to hypoxia; cellular response to mineralocorticoid stimulus; cellul…	chromatin; cytoplasm; histone acetyltransferase complex; nucleoplasm; nucleus; protein-DNA complex; transcription factor complex
FOXP2	forkhead box P2	Promote cancer Metastasis20-23	DNA binding, leucine zipper domain, protein binding, protein heterodimerization, protein homodimerization, transcription factor, transcription regulator	Nucleus	let-7a-5p (and other miRNAs w/seed GAGGUAG), miR-1193 (miRNAs w/seed GGAUGGU), miR-1206 (miRNAs w/seed GUUCAUG), miR-122-5p (miRNAs w/seed GGAGUGU), miR-1227-3p (miRNAs w/seed GUGCCAC), miR-1248 (miRNAs w/seed CCUUCUU), miR-1257 (miRNAs w/seed GUGAAUG), miR-1279 (miRNAs w/seed CAUAUUG), miR-128-3p (and other miRNAs w/seed CACAGUG), miR-129-5p (miRNAs w/seed UUUUUGC), miR-1296-5p (miRNAs w/seed UA…	reporter gene, FOXP2, MET, SCGB1A1	mir-132, AGT, FOXP2	CTBP1, RPIA, SP4, FAM124A, AES, SDCBP, TSACC, CTBP2, CCNC, PIN1, DPP3, HSP90AA1, MAPK3, GATAD2B, FOXP4	genesis, neurogenesis	developmental verbal dyspraxia, glioma, melanoma cancer, carcinoma, endometrioid carcinoma, endometrioid cancer, adenocarcinoma, gliomatosis, speech and language disorders, schizophrenia, epithelial cancer	DNA binding; metal ion binding; protein binding; protein heterodimerization activity; protein homodimerization activity; RNA polymerase II core promoter proximal region sequence-specific DNA binding; RNA polymerase II core promoter proximal region sequence-specific DNA binding transcription factor activity involved in negative regulation of transcription; sequence-specific DNA binding; sequence-s…	camera-type eye development; caudate nucleus development; cerebellum development; cerebral cortex development; growth; lung alveolus development; lung development; negative regulation of transcription, DNA-dependent; negative regulation of transcription from RNA polymerase II promoter; positive regulation of epithelial cell proliferation; positive regulation of epithelial cell proliferation invol…	nucleus
L3MBTL2	l(3)mbt-like 2 (Drosophila)	Tumor progression24	histone binding, protein binding, transcription regulator	Nucleus	miR-1188-3p (and other miRNAs w/seed GAGGCUC), miR-1304-5p (miRNAs w/seed UUGAGGC), miR-1343-5p (and other miRNAs w/seed GGGGAGC), miR-1827 (and other miRNAs w/seed GAGGCAG), miR-1909-3p (and other miRNAs w/seed GCAGGGG), miR-1910-5p (miRNAs w/seed CAGUCCU), miR-1972 (miRNAs w/seed CAGGCCA), miR-22-3p (miRNAs w/seed AGCUGCC), miR-298-5p (and other miRNAs w/seed GCAGAGG), miR-3064-5p (and other mi…	-	TNF	RNF2, SUMO2, PCGF6, CBX3, RBBP4, RYBP, E2F6, LIN54, HIST1H4A, ESRRB, PHF10, TRIM42, AES, STAC3, TBC1D9B	-	acute myeloid leukemia, carcinoma, epithelial cancer	histone binding; metal ion binding; methylated histone residue binding; protein binding; zinc ion binding	chromatin modification; regulation of transcription, DNA-dependent; transcription, DNA-dependent	nucleus
LOC400927	TPTE and PTEN homologous inositol lipid phosphatase pseudogene	Methylation and Proliferation25
MAL2	mal, T-cell differentiation protein 2 (gene/pseudogene)	Tumor progression and Metastasis26-29	protein binding, transporter	apical cell surfaces, cellular membrane, membrane rafts, Plasma Membrane, raft fractions, vesicles	miR-1227-3p (miRNAs w/seed GUGCCAC), miR-1228-3p (miRNAs w/seed CACACCU), miR-125a-3p (miRNAs w/seed CAGGUGA), miR-1287-5p (miRNAs w/seed GCUGGAU), miR-1-3p (and other miRNAs w/seed GGAAUGU), miR-142-5p (and other miRNAs w/seed AUAAAGU), miR-183-5p (miRNAs w/seed AUGGCAC), miR-185-5p (and other miRNAs w/seed GGAGAGA), miR-1953 (and other miRNAs w/seed GGGAAAG),miR-216a-5p (miRNAs w/seed AAUCUCA),…	PIGR, CD59	genistein, daidzein, EZH2, ZEB1, beta-estradiol, desmopressin	TPD52, PBX3, RAB37, TBRG4, GAD2, ARFIP2, TUBB, PTPN9, VARS2, SH3GL1, FAM3A, ATP4A, PPP1CA, ABCG8, TPD52L2	-	Huntington's disease	protein binding	-	apical plasma membrane; endomembrane system; extracellular vesicular exosome; integral to membrane; membrane; membrane raft; perinuclear region of cytoplasm; plasma membrane
MDFIC	MyoD family inhibitor domain containing	Transcription factor, mesenchymal stem cells, Myeloid neoplasms30, 31	cyclin binding, I-mfa-like domain, protein binding, transcription factor binding		Cytoplasm, Golgi Apparatus, nucleoli, nucleoplasm, Nucleus, perinuclear region	MAPK9, MAPK8, luciferase reporter gene, synthetic promoter, Beta Catenin, TAT	PAX7, E. coli B4 lipopolysaccharide, methylprednisolone, nutlin-3a	TAT, Ccnt1, Beta Catenin, Gsk3a, Gsk3b, AXIN1, SOCS4, RPS6KA5, SERTAD1, IRAK1, CDK9, MDFIC, CCNT1, miR-124-3p (and other miRNAs w/seed AAGGCAC)	transcription	carcinoma, adenocarcinoma, epithelial cancer	cyclin binding; protein binding; Tat protein binding; transcription factor binding	activation of JUN kinase activity; negative regulation of protein import into nucleus; negative regulation of transcription, DNA-dependent; positive regulation of transcription, DNA-dependent; positive regulation of viral transcription; regulation of transcription, DNA-dependent; regulation of Wnt receptor signaling pathway; transcription, DNA-dependent; viral reproduction	cytoplasm; Golgi apparatus; nucleolus; nucleoplasm; nucleus
MGAT3	mannosyl (beta-1,4-)-glycoprotein beta-1,4-N-acetylglucosaminyltransferase	Cancer biomarker, tumor progression and metastasis, and therapeutics32-38	beta-1,4-mannosyl-glycoprotein 4-beta-N-acetylglucosaminyltransferase, enzyme	Cytoplasm, Golgi membrane, plasma	let-7a-5p (and other miRNAs w/seed GAGGUAG), miR-1207-5p (and other miRNAs w/seed GGCAGGG), miR-1231-3p (and other miRNAs w/seed GCCCUGU), miR-1233-3p (miRNAs w/seed GAGCCCU), miR-1234-3p (and other miRNAs w/seed CGGCCUG), miR-1236-3p (miRNAs w/seed CUCUUCC), miR-1266-5p (and other miRNAs w/seed CUCAGGG), miR-1279 (miRNAs w/seed CAUAUUG), miR-1291 (and other miRNAs w/seed GGCCCUG), miR-1295b-5p (…	ITGA5, APOB, CDH1, ITGA2, ITGA3, MTTP, SNAI1, CDH2, PROM1, EGFR, ITGB1, FN1, EGF, triacylglycerol, Erk1/2	Hbx, forskolin, MEP1B, IWP-2, FUT8, glycoconjugate, TGFB1, APP	DISC1, CAV1, FBXO6	expression in, morphology, migration, proliferation, growth, motility, turnover in, quantity, size, apoptosis	tumorigenesis, melanoma, melanoma cancer, adenocarcinoma, endometrioid carcinoma, endometrioid cancer, epithelial cancer	beta-1,4-mannosylglycoprotein 4-beta-N-acetylglucosaminyltransferase activity	cellular protein metabolic process; post-translational protein modification; protein N-linked glycosylation; protein N-linked glycosylation via asparagine	Golgi membrane; integral to membrane
OR52N5	olfactory receptor, family 52, subfamily N, member 5	Not Known	G-protein coupled receptor, olfactory receptor	cellular membrane, Plasma Membrane		-	-	-	-	melanoma cancer, adenocarcinoma, epithelial cancer, melanoma	G-protein coupled receptor activity; olfactory receptor activity	detection of chemical stimulus involved in sensory perception of smell; G-protein coupled receptor signaling pathway	integral to membrane; plasma membrane
POLDIP3	polymerase (DNA-directed), delta interacting protein 3	Childhood acute lymphoblastic leukaemia39-41	protein binding, RNA recognition motif		Cytoplasm, intracellular membrane-bounded organelle, intracellular space, nuclear speckles, nucleoplasm, Nucleus	ISG15, CDKN1A, RPS6KA1	Interferon Alpha, Rsk, sirolimus, RPS6KB1, Insulin, eIF4G, dihydrotestosterone, MYC, RBFOX2	UBC, ERH, UPF3B, EIF4A3, NCBP1, MTUS2, BANP, EIF4G1, GOLGA2, RPS6KA1, CUL7, CCDC8, KRT40, OBSL1, RNF2	colony formation, binding in, expression in, size	serous adenocarcinoma, epithelial cancer, carcinoma	nucleic acid binding; nucleotide binding; protein binding; RNA binding	mRNA transport; poly(A)+ mRNA export from nucleus; positive regulation of translation; regulation of translation; transport	cell; cytoplasm; exon-exon junction complex; intracellular; intracellular membrane-bounded organelle; nuclear speck; nucleoplasm; nucleus; transcription export complex
RALYL	RALY RNA binding protein-like	Reduced levels are poor Prognostic marker42	RNA recognition motif	Unknown	miR-1295b-5p,miR1299,miR-144-3p,miR-219b-3p,miR-23a-3p,miR-26a-5p,miR-27a-3p,miR-3128-miR-3171,miR-3622a-3p,miR-3689d,miR-3692-3p,miR-376c-3p,miR-410-5p,miR-4277,miR-4436b-3p,miR-4446-5p,miR-4452,miR-4459, miR-4474-3p, miR-447a, miR-4499, miR-4540, miR-4642, miR-4667-5p, miR-4709-5p, miR-4732-5p, miR-4755-5p, miR-499-5p, miR-532-5p, miR-548d-3p, miR-548f-3p, miR-554, miR-637, miR-653-5p, miR-692,…	-	CREB1	UBC, HNRNPC, RALYL, THAP1, RBM41, BYSL, AEN, LRRK2, VHL, SUMO1, ZNF408, CCDC85B, AEBP2	-	Melanoma, Adenocarcinoma, Epithelial Cancer,	Nucleic Acid binding, Nucleo tide binding, RNA binding	-	-
RPL3	ribosomal protein L3	Cell-cycle arrest, tumorigenesis43-47	RNA bindings	Cytoplasm, cytosol, detergent resistant lipid raft fraction, focal adhesions, nuclear envelope, nucleoli, nucleoplasm, Nucleus, ribosome, vesicles	miR-4461 (miRNAs w/seed AUUGAGA), miR-4697-3p (miRNAs w/seed GUCAGUG)	-	doxifluridine, MYCN, camptothecin, ENT, SLC29A1, KHSRP, Npm, tretinoin, phenethyl isothiocyanate, interferon beta-1a, dihydrotestosterone, IL3, IGF1R, AGTR1, AGT	UBC, SUMO3, SUMO2, CUL7, OBSL1, CCDC8, BARD1, TUBGCP4, NEDD1, STAU1, CDKN2A, TUBG1, CEP250, ZBTB1, RNF2	response by	accelerated phase chronic myelogenous leukemia, chronic phase chronic myeloid leukemia, BCR-ABL E255K positive Philadelphia-positive chronic myeloid leukemia, BCR-ABL F359I positive Philadelphia-positive chronic myeloid leukemia, BCR-ABL F317I positive Philadelphia-positive chronic myeloid leukemia, BCR-ABL F317L positive Philadelphia-positive chronic myeloid leukemia, BCR-ABL T315A positive Phil…	RNA binding; structural constituent of ribosome	cellular protein metabolic process; cellular response to interleukin-4; gene expression; nuclear-transcribed mRNA catabolic process, nonsense-mediated decay; SRP-dependent cotranslational protein targeting to membrane; translation; translational elongation; translational initiation; translational termination; viral infectious cycle; viral reproduction; viral transcription	cytoplasm; cytosol; cytosolic large ribosomal subunit; extracellular vesicular exosome; focal adhesion; intracellular; nucleolus; nucleoplasm; nucleus; ribonucleoprotein complex; ribosome
SAMD12-AS1	SAMD12 antisense RNA 1	Not Known
SERHL	serine hydrolase-like (pseudogene)	Not Known
SLC25A17	solute carrier family 25 (mitochondrial carrier; peroxisomal membrane protein, 34kDa), member 17	Not Known	ADP transporter, ATP transporter, chaperone binding, coenzyme A transporter, flavin-adenine dinucleotide transporter, protein binding	cellularmembrane, cytoplasm, intracellular membrane-bounded organelle, mitochondria, membranefraction, peroxisome membrane, peroxisome	miR-1207-3p, miR-1262, miR-1276, miR-1914-5p, miR-2113, miR-216b-5p, miR-2355-3p, miR-23a-3p, miR-3124-3p, miR-3127-3p, miR-3136-5p, miR-3150-5p, miR-3162-5p, miR-3187-3p, miR-323-30, miR-330-5p, miR-343, miR-34b-3p, miR-3594-5p, miR-3658, miR-374c-5p, miR-3908, miR-3913-5p, miR-4257, miR-4459, miR-4474-3p, miR-4513, miR-4251, miR-4643, miR-4666a-5p, miR-4686, miR-4689, miR-4715-3p, miR-4723-5p, …	ADP, fatty acids, NAD +	VEGFA, PEX 19	UBC, PEX 19, HECW2, MOV10	-	Adenocarcinoma, epithelial cancer	ADP, AMP, ATP and Coenzyme A, FAD, FMN transmembrane transporter activity, Chaperone binding, NAD transporter activity, protein binding	ADP, AMP, ATP, Coenzyme A, FAD and NAd transport, Cellular lipid metobolic process, fatty acid alpha-oxidation, fatty acid beta oxidation, fatty acid transport, small molecule metobolic process	Cytoplasm, integral to membrane, integral to peroxyzomal membrane, intracelllular membrane-bounded organelle, membrane, mitochondrion, peroxizome
TTLL1	tubulin tyrosine ligase-like family member 1	Not Known	enzyme, protein binding	Extracellular Space, plasma	miR-1276 (miRNAs w/seed AAAGAGC), miR-1283 (miRNAs w/seed CUACAAA), miR-1909-3p (and other miRNAs w/seed GCAGGGG), miR-214-3p (and other miRNAs w/seed CAGCAGG), miR-219a-2-3p (miRNAs w/seed GAAUUGU), miR-3158-3p (miRNAs w/seed AGGGCUU), miR-3174 (miRNAs w/seed AGUGAGU), miR-3609 (and other miRNAs w/seed AAAGUGA), miR-4291 (and other miRNAs w/seed UCAGCAG), miR-4517 (miRNAs w/seed AAUAUGA), miR-51…	Alpha tubulin, Beta tubulin	REL	RAD23B	assembly, abnormal morphology, morphogenesis, beat, curvature, cell death	melanoma cancer, melanoma, sinusitis, pancreatic epithelial cancer, pancreatic ductal adenocarcinoma, cough, sneeze	ligase activity; protein binding; tubulin-glutamic acid ligase activity	axoneme assembly; cellular protein modification process; cilium morphogenesis; epithelial cilium movement; protein polyglutamylation	cytoplasm; cytoskeleton; microtubule
References
1	Vincent-Chong VK, Anwar A, Karen-Ng LP, Cheong SC, Yang YH, Pradeep PJ, Rahman ZA, Ismail SM, Zaini ZM, Prepageran N, et al. Genome wide analysis of chromosomal alterations in oral squamous cell carcinomas revealed over expression of MGAM and ADAM9. PLoS One 2013; 8:e54705.
2	Harris RS. Molecular mechanism and clinical impact of APOBEC3B-catalyzed mutagenesis in breast cancer. Breast Cancer Res 2015; 17:8.
3	Liang JW, Shi ZZ, Shen TY, Che X, Wang Z, Shi SS, Xu X, Cai Y, Zhao P, Wang CF, et al. Identification of genomic alterations in pancreatic cancer using array-based comparative genomic hybridization. PLoS One 2014; 9:e114616.
4	Gwak M, Choi YJ, Yoo NJ, Lee S. Expression of DNA cytosine deaminase APOBEC3 proteins, a potential source for producing mutations, in gastric, colorectal and prostate cancers. Tumori 2014; 100:112e-7e.
5	Sieuwerts AM, Willis S, Burns MB, Look MP, Meijer-Van Gelder ME, Schlicker A, Heideman MR, Jacobs H, Wessels L, Leyland-Jones B, et al. Elevated APOBEC3B correlates with poor outcomes for estrogen-receptor-positive breast cancers. Hormones & cancer 2014; 5:405-13.
6	Okura R, Yoshioka H, Yoshioka M, Hiromasa K, Nishio D, Nakamura M. Expression of AID in malignant melanoma with BRAF(V600E) mutation. Exp Dermatol 2014; 23:347-8.
7	Gerlini G, Sestini S, Di Gennaro P, Urso C, Pimpinelli N, Borgognoni L. Dendritic cells recruitment in melanoma metastasis treated by electrochemotherapy. Clinical & experimental metastasis 2013; 30:37-45.
8	Garcia JA, Mekhail T, Elson P, Triozzi P, Nemec C, Dreicer R, Bukowski RM, Rini BI. Clinical and immunomodulatory effects of bevacizumab and low-dose interleukin-2 in patients with metastatic renal cell carcinoma: results from a phase II trial. BJU Int 2011; 107:562-70.
9	Cui L, Fu J, Pang JC, Qiu ZK, Liu XM, Chen FR, Shi HL, Ng HK, Chen ZP. Overexpression of IL-7 enhances cisplatin resistance in glioma. Cancer Biol Ther 2012; 13:496-503.
10	Fu BS, Liu W, Zhang JW, Zhang T, Li H, Chen GH. [Serum proteomic analysis on metastasis-associated proteins of hepatocellular carcinoma]. Nan Fang Yi Ke Da Xue Xue Bao 2009; 29:1775-8.
11	Yang P, Yan W, Zhang W, You G, Bao ZS, Jiang T. [Whole-genome messenger RNA profiling reveals genes involved in malignant progression of glioma]. Zhonghua Yi Xue Za Zhi 2013; 93:5-7.
12	Zhou J, Zhan S, Tan W, Cheng R, Gong H, Zhu Q. P300 binds to and acetylates MTA2 to promote colorectal cancer cells growth. Biochem Biophys Res Commun 2014; 444:387-90.
13	Huh JW, Kim HC, Kim SH, Park YA, Cho YB, Yun SH, Lee WY, Chun HK. Prognostic impact of p300 expression in patients with colorectal cancer. J Surg Oncol 2013; 108:374-7.
14	Ishihama K, Yamakawa M, Semba S, Takeda H, Kawata S, Kimura S, Kimura W. Expression of HDAC1 and CBP/p300 in human colorectal carcinomas. Journal of clinical pathology 2007; 60:1205-10.
15	Mees ST, Mardin WA, Wendel C, Baeumer N, Willscher E, Senninger N, Schleicher C, Colombo-Benkmann M, Haier J. EP300--a miRNA-regulated metastasis suppressor gene in ductal adenocarcinomas of the pancreas. Int J Cancer 2010; 126:114-24.
16	Miura TA, Cook JL, Potter TA, Ryan S, Routes JM. The interaction of adenovirus E1A with p300 family members modulates cellular gene expression to reduce tumorigenicity. J Cell Biochem 2007; 100:929-40.
17	Roy DM, Walsh LA, Chan TA. Driver mutations of cancer epigenomes. Protein & cell 2014; 5:265-96.
18	Wang SA, Hung CY, Chuang JY, Chang WC, Hsu TI, Hung JJ. Phosphorylation of p300 increases its protein degradation to enhance the lung cancer progression. Biochim Biophys Acta 2014; 1843:1135-49.
19	Zhang C, Li K, Wei L, Li Z, Yu P, Teng L, Wu K, Zhu J. p300 expression repression by hypermethylation associated with tumour invasion and metastasis in oesophageal squamous cell carcinoma. Journal of clinical pathology 2007; 60:1249-53.
20	Cuiffo BG, Campagne A, Bell GW, Lembo A, Orso F, Lien EC, Bhasin MK, Raimo M, Hanson SE, Marusyk A, et al. MSC-regulated microRNAs converge on the transcription factor FOXP2 and promote breast cancer metastasis. Cell stem cell 2014; 15:762-74.
21	Rad R, Rad L, Wang W, Strong A, Ponstingl H, Bronner IF, Mayho M, Steiger K, Weber J, Hieber M, et al. A conditional piggyBac transposition system for genetic screening in mice identifies oncogenic networks in pancreatic cancer. Nat Genet 2015; 47:47-56.
22	Stumm L, Burkhardt L, Steurer S, Simon R, Adam M, Becker A, Sauter G, Minner S, Schlomm T, Sirma H, et al. Strong expression of the neuronal transcription factor FOXP2 is linked to an increased risk of early PSA recurrence in ERG fusion-negative cancers. Journal of clinical pathology 2013; 66:563-8.
23	MuhChyi C, Juliandi B, Matsuda T, Nakashima K. Epigenetic regulation of neural stem cell fate during corticogenesis. International journal of developmental neuroscience : the official journal of the International Society for Developmental Neuroscience 2013; 31:424-33.
24	Saddic LA, West LE, Aslanian A, Yates JR, 3rd, Rubin SM, Gozani O, Sage J. Methylation of the retinoblastoma tumor suppressor by SMYD2. J Biol Chem 2010; 285:37733-40.
25	Cahill N, Bergh AC, Kanduri M, Goransson-Kultima H, Mansouri L, Isaksson A, Ryan F, Smedby KE, Juliusson G, Sundstrom C, et al. 450K-array analysis of chronic lymphocytic leukemia cells reveals global DNA methylation to be relatively stable over time and similar in resting and proliferative compartments. Leukemia 2013; 27:150-8.
26	Eguchi D, Ohuchida K, Kozono S, Ikenaga N, Shindo K, Cui L, Fujiwara K, Akagawa S, Ohtsuka T, Takahata S, et al. MAL2 expression predicts distant metastasis and short survival in pancreatic cancer. Surgery 2013; 154:573-82.
27	Obermayr E, Sanchez-Cabo F, Tea MK, Singer CF, Krainer M, Fischer MB, Sehouli J, Reinthaller A, Horvat R, Heinze G, et al. Assessment of a six gene panel for the molecular detection of circulating tumor cells in the blood of female cancer patients. BMC Cancer 2010; 10:666.
28	Yoo HJ, Yun BR, Kwon JH, Ahn HS, Seol MA, Lee MJ, Yu GR, Yu HC, Hong B, Choi K, et al. Genetic and expression alterations in association with the sarcomatous change of cholangiocarcinoma cells. Exp Mol Med 2009; 41:102-15.
29	Hoang CD, D'Cunha J, Kratzke MG, Casmey CE, Frizelle SP, Maddaus MA, Kratzke RA. Gene expression profiling identifies matriptase overexpression in malignant mesothelioma. Chest 2004; 125:1843-52.
30	Eirin A, Riester SM, Zhu XY, Tang H, Evans JM, O'Brien D, van Wijnen AJ, Lerman LO. MicroRNA and mRNA cargo of extracellular vesicles from porcine adipose tissue-derived mesenchymal stem cells. Gene 2014; 551:55-64.
31	Cigognini D, Corneo G, Fermo E, Zanella A, Tripputi P. HIC gene, a candidate suppressor gene within a minimal region of loss at 7q31.1 in myeloid neoplasms. Leuk Res 2007; 31:477-82.
32	Taniguchi N, Kizuka Y. Glycans and cancer: role of N-glycans in cancer biomarker, progression and metastasis, and therapeutics. Advances in cancer research 2015; 126:11-51.
33	Sethi MK, Thaysen-Andersen M, Smith JT, Baker MS, Packer NH, Hancock WS, Fanayan S. Comparative N-glycan profiling of colorectal cancer cell lines reveals unique bisecting GlcNAc and alpha-2,3-linked sialic acid determinants are associated with membrane proteins of the more metastatic/aggressive cell lines. Journal of proteome research 2014; 13:277-88.
34	Miwa HE, Koba WR, Fine EJ, Giricz O, Kenny PA, Stanley P. Bisected, complex N-glycans and galectins in mouse mammary tumor progression and human breast cancer. Glycobiology 2013; 23:1477-90.
35	Li S, Mo C, Peng Q, Kang X, Sun C, Jiang K, Huang L, Lu Y, Sui J, Qin X, et al. Cell surface glycan alterations in epithelial mesenchymal transition process of Huh7 hepatocellular carcinoma cell. PLoS One 2013; 8:e71273.
36	Kang X, Wang N, Pei C, Sun L, Sun R, Chen J, Liu Y. Glycan-related gene expression signatures in human metastatic hepatocellular carcinoma cells. Experimental and therapeutic medicine 2012; 3:415-22.
37	Song Y, Aglipay JA, Bernstein JD, Goswami S, Stanley P. The bisecting GlcNAc on N-glycans inhibits growth factor signaling and retards mammary tumor progression. Cancer Res 2010; 70:3361-71.
38	Pinho SS, Reis CA, Paredes J, Magalhaes AM, Ferreira AC, Figueiredo J, Xiaogang W, Carneiro F, Gartner F, Seruca R. The role of N-acetylglucosaminyltransferase III and V in the post-transcriptional modifications of E-cadherin. Hum Mol Genet 2009; 18:2599-608.
39	Kroczynska B, Mehrotra S, Majchrzak-Kita B, Arslan AD, Altman JK, Stein BL, McMahon B, Kozlowski P, Kahle PJ, Eklund EA, et al. Regulatory effects of SKAR in interferon alpha signaling and its role in the generation of type I IFN responses. Proc Natl Acad Sci U S A 2014; 111:11377-82.
40	Darzynkiewicz Z, Zhao H, Halicka HD, Li J, Lee YS, Hsieh TC, Wu JM. In search of antiaging modalities: evaluation of mTOR- and ROS/DNA damage-signaling by cytometry. Cytometry Part A : the journal of the International Society for Analytical Cytology 2014; 85:386-99.
41	Lund B, Wesolowska-Andersen A, Lausen B, Borst L, Rasmussen KK, Muller K, Klungland H, Gupta R, Schmiegelow K. Host genome variations and risk of infections during induction treatment for childhood acute lymphoblastic leukaemia. European journal of haematology 2014; 92:321-30.
42	Cui ZW, Xia Y, Ye YW, Jiang ZM, Wang YD, Wu JT, Sun L, Zhao J, Fa PP, Sun XJ, et al. RALY RNA binding protein-like reduced expression is associated with poor prognosis in clear cell renal cell carcinoma. Asian Pacific journal of cancer prevention : APJCP 2012; 13:3403-8.
43	Russo A, Esposito D, Catillo M, Pietropaolo C, Crescenzi E, Russo G. Human rpL3 induces G(1)/S arrest or apoptosis by modulating p21 (waf1/cip1) levels in a p53-independent manner. Cell Cycle 2013; 12:76-87.
44	Provost E, Wehner KA, Zhong X, Ashar F, Nguyen E, Green R, Parsons MJ, Leach SD. Ribosomal biogenesis genes play an essential and p53-independent role in zebrafish pancreas development. Development 2012; 139:3232-41.
45	Gazda HT, Preti M, Sheen MR, O'Donohue MF, Vlachos A, Davies SM, Kattamis A, Doherty L, Landowski M, Buros C, et al. Frameshift mutation in p53 regulator RPL26 is associated with multiple physical abnormalities and a specific pre-ribosomal RNA processing defect in diamond-blackfan anemia. Human mutation 2012; 33:1037-44.
46	Killian A, Sarafan-Vasseur N, Sesboue R, Le Pessot F, Blanchard F, Lamy A, Laurent M, Flaman JM, Frebourg T. Contribution of the BOP1 gene, located on 8q24, to colorectal tumorigenesis. Genes Chromosomes Cancer 2006; 45:874-81.
47	Cuccurese M, Russo G, Russo A, Pietropaolo C. Alternative splicing and nonsense-mediated mRNA decay regulate mammalian ribosomal gene expression. Nucleic Acids Res 2005; 33:5965-77.
